# Supplementary material for: Loss of microglial SIRPα promotes synaptic pruning in preclinical models of neurodegeneration
Source: Nat Commun. 2021 Apr 1;12:2030. doi: 10.1038/s41467-021-22301-1 (PMC8016980; doi:10.1038/s41467-021-22301-1)
Supplement: Supplementary file 3 — Supplementary Data [file 41467_2021_22301_MOESM3_ESM.xlsx]

## Sheet: figure
Figure1		Sample size (figure order)	Statistical test	Treatment effect		Significance
d	P5 V1 synapse	n=5 mice	one-way ANOVA	F (2, 12) = 0.07338	P=0.9297	NS
	SIRPαfl/fl(+TAM) vs. Cx3cr1CreERT2:SIRPαfl/fl(+TAM)		Dunnett's multiple comparisons test		P=0.9066	NS
	Cx3cr1CreERT2:SIRPαfl/fl(-TAM) vs. Cx3cr1CreERT2:SIRPαfl/fl(+TAM)		Dunnett's multiple comparisons test		P=0.9935	NS
e	P15 V1 synapse	n=5 mice	one-way ANOVA	F (2, 12) = 0.9026	P=0.4314	NS
	SIRPαfl/fl(+TAM) vs. Cx3cr1CreERT2:SIRPαfl/fl(+TAM)		Dunnett's multiple comparisons test		P=0.3395	NS
	Cx3cr1CreERT2:SIRPαfl/fl(-TAM) vs. Cx3cr1CreERT2:SIRPαfl/fl(+TAM)		Dunnett's multiple comparisons test		P=0.8315	NS
f	P30 V1 synapse	n=5 mice	one-way ANOVA	F (2, 12) = 16.91	P=0.0003	***P < 0.001
	SIRPαfl/fl(+TAM) vs. Cx3cr1CreERT2:SIRPαfl/fl(+TAM)		Dunnett's multiple comparisons test		P=0.0005	***P < 0.001
	Cx3cr1CreERT2:SIRPαfl/fl(-TAM) vs. Cx3cr1CreERT2:SIRPαfl/fl(+TAM)		Dunnett's multiple comparisons test		P=0.0007	***P < 0.001
g	P5 CA1 synapse	n=5 mice	one-way ANOVA	F (2, 12) = 0.1713	P=0.8446	NS
	SIRPαfl/fl(+TAM) vs. Cx3cr1CreERT2:SIRPαfl/fl(+TAM)		Dunnett's multiple comparisons test		P=0.999	NS
	Cx3cr1CreERT2:SIRPαfl/fl(-TAM) vs. Cx3cr1CreERT2:SIRPαfl/fl(+TAM)		Dunnett's multiple comparisons test		P=0.8232	NS
h	P15 CA1 synapse	n=5 mice	one-way ANOVA	F (2, 12) = 13.95	P=0.0007	***P < 0.001
	SIRPαfl/fl(+TAM) vs. Cx3cr1CreERT2:SIRPαfl/fl(+TAM)		Dunnett's multiple comparisons test		P=0.0009	***P < 0.001
	Cx3cr1CreERT2:SIRPαfl/fl(-TAM) vs. Cx3cr1CreERT2:SIRPαfl/fl(+TAM)		Dunnett's multiple comparisons test		P=0.0018	**P < 0.01
i	P30 CA1 synapse	n=5 mice	one-way ANOVA	F (2, 12) = 26.33	P<0.0001	***P < 0.001
	SIRPαfl/fl(+TAM) vs. Cx3cr1CreERT2:SIRPαfl/fl(+TAM)		Dunnett's multiple comparisons test		P<0.0001	***P < 0.001
	Cx3cr1CreERT2:SIRPαfl/fl(-TAM) vs. Cx3cr1CreERT2:SIRPαfl/fl(+TAM)		Dunnett's multiple comparisons test		P<0.0001	***P < 0.001
k	mEPSC frequency	n=14,12,13 cells	one-way ANOVA	F (2, 36) = 7.951	P=0.0014	**P < 0.01
	SIRPαfl/fl(+TAM) vs. Cx3cr1CreERT2:SIRPαfl/fl(+TAM)		Dunnett's multiple comparisons test		P=0.003	**P < 0.01
	Cx3cr1CreERT2:SIRPαfl/fl(-TAM) vs. Cx3cr1CreERT2:SIRPαfl/fl(+TAM)		Dunnett's multiple comparisons test		P=0.0025	**P < 0.01
l	mEPSC amplitude	n=14,12,13 cells	one-way ANOVA	F (2, 36) = 0.04530	P=0.9558	NS
	SIRPαfl/fl(+TAM) vs. Cx3cr1CreERT2:SIRPαfl/fl(+TAM)		Dunnett's multiple comparisons test		P=0.994	NS
	Cx3cr1CreERT2:SIRPαfl/fl(-TAM) vs. Cx3cr1CreERT2:SIRPαfl/fl(+TAM)		Dunnett's multiple comparisons test		P=0.9701	NS
p	PSD95 engulfment	n=7 mice	one-way ANOVA	F (2, 18) = 53.75	P<0.0001	***P < 0.001
	SIRPαfl/fl(+TAM) vs. Cx3cr1CreERT2:SIRPαfl/fl(+TAM)		Dunnett's multiple comparisons test		P<0.0001	***P < 0.001
	Cx3cr1CreERT2:SIRPαfl/fl(-TAM) vs. Cx3cr1CreERT2:SIRPαfl/fl(+TAM)		Dunnett's multiple comparisons test		P<0.0001	***P < 0.001
Figure2
c	SPH density	n=5 experiments	two-way ANOVA	F (1, 24) = 25.79	P<0.0001	***P < 0.001
d	PSD95 density	n=5 experiments	two-way ANOVA	F (1, 24) = 26.84	P<0.0001	***P < 0.001
f	SPH engulfment	n=5 experiments	two-tailed unpaired t test	t=5.191, df=8	P=0.0008	***P < 0.001
g	PSD95 engulfment	n=5 experiments	two-tailed unpaired t test	t=6.507, df=8	P=0.0002	***P < 0.001
Figure3
b	Synaptosome(pHrodo-red) engulfment	n=9 wells	one-way ANOVA	F (3, 32) = 19.63	P<0.0001	***P < 0.001
	SIRPα+/+ MG CD47+/+ synaptosome vs. SIRPα+/+ MG CD47-/- synaptosome		Tukey's multiple comparisons test		P=0.03	*P<0.05
	SIRPα+/+ MG CD47+/+ synaptosome vs. SIRPα-/- MG CD47+/+synaptosome		Tukey's multiple comparisons test		P<0.0001	***P < 0.001
	SIRPα+/+ MG CD47-/- synaptosome vs. SIRPα-/- MG CD47-/-synaptosome		Tukey's multiple comparisons test		P=0.0104	*P<0.05
	SIRPα-/- MG CD47+/+ synaptosome vs. SIRPα-/- MG CD47-/-synaptosome		Tukey's multiple comparisons test		P=0.9826	NS
e	SIRPα+/+ MG engulfed synaptosome	n=10 wells	two-way ANOVA
	pHrodo green		Sidak's multiple comparisons test		P=0.0002	***P < 0.001
	pHrodo red		Sidak's multiple comparisons test		P=0.0002	***P < 0.001
f	SIRPα-/- MG engulfed synaptosome	n=10 wells	two-way ANOVA
	pHrodo green		Sidak's multiple comparisons test		P=0.902	NS
	pHrodo red		Sidak's multiple comparisons test		P=0.5656	NS
Figure4
d	P5 V1 synapse	n=5 mice	two-tailed unpaired t test	t=0.5980, df=8	P=0.5664	NS
e	P15 V1 synapse	n=5 mice	two-tailed unpaired t test	t=0.2491, df=8	P=0.8095	NS
f	P30 V1 synapse	n=5 mice	two-tailed unpaired t test	t=7.586, df=8	P<0.0001	***P < 0.001
g	P5 CA1 synapse	n=5 mice	two-tailed unpaired t test	t=0.1610, df=8	P=0.8761	NS
h	P15 CA1 synapse	n=5 mice	two-tailed unpaired t test	t=4.965, df=8	P=0.0011	**P < 0.01
i	P30 CA1 synapse	n=5 mice	two-tailed unpaired t test	t=6.622, df=8	P=0.0002	***P < 0.001
k	mEPSC frequency	n=18,15 cells	two-tailed unpaired t test	t=3.112, df=31	P=0.0040	**P < 0.01
l	mEPSC amplitude	n=18,15 cells	two-tailed unpaired t test	t=0.6803, df=31	P=0.5014	NS
p	PSD95 engulfment	n=6 mice	two-tailed unpaired t test	t=4.823, df=10	P=0.0007	***P < 0.001
Figure5
e	CD47 synaptosome relative to P5	n=6 mice	two-tailed unpaired t test	t=5.537, df=10	P=0.0002	***P < 0.001
g	CD47 expression in TTX-treated neurons	n=3 experiments	two-tailed unpaired t test	t=3.933, df=4	P=0.0171	*P < 0.05
i	CD47+ synapse(%)	n=3 experiments	two-tailed unpaired t test	t=4.839, df=4	P=0.0084	**P < 0.01
k	CD47 fluorescence	n=5 mice	two-tailed unpaired t test	t=10.64, df=8	P<0.0001	***P < 0.001
m	CD47 expression of synaptosome after isoflurane treated	n=3 mice	two-tailed unpaired t test	t=7.431, df=4	P=0.0018	**P < 0.01
n	CD47+ synaptosome relative to control	n=7 mice	two-tailed unpaired t test	t=2.863, df=12	P=0.0143	*P < 0.05
p	Ratio of CD47+/PSD95+ puncta to total synaptic puncta	n=6,7 mice	two-tailed unpaired t test	t=12.16, df=11	P<0.0001	***P < 0.001
Figure6
b	SIRPα expression in AD patients	n=4,5 people	two-tailed unpaired t test	t=3.316, df=7	P=0.0128	*P < 0.05
d	SIRPα expression of MG from 2,5,8M mice	n=5 mice	two-way ANOVA
	2M		Sidak's multiple comparisons test		P=0.9932	NS
	5M		Sidak's multiple comparisons test		P<0.0001	***P < 0.001
	8M		Sidak's multiple comparisons test		P<0.0001	***P < 0.001
f	MG SIRPα fluorescence of 5M mice	n=5 mice	two-tailed unpaired t test	t=7.892, df=8	P<0.0001	***P < 0.001
h	SIRPα protein level	n=5 experiments	one-way ANOVA	F (2, 12) = 30.41	P<0.0001	***P < 0.001
	Ctrl vs. Aβm		Dunnett's multiple comparisons test		P=0.7760	NS
	Ctrl vs. Aβo		Dunnett's multiple comparisons test		P<0.0001	***P < 0.001
j	gMFI SIRPα	n=5 mice	one-way ANOVA	F (2, 12) = 192.1	P<0.0001	***P < 0.001
	PBS vs. No injection		Dunnett's multiple comparisons test		P=0.7390	NS
	PBS vs. Aβo		Dunnett's multiple comparisons test		P<0.0001	***P < 0.001
Figure7
b	open field 5M	n=13,14,15,15 mice	one-way ANOVA	F (3, 53) = 2.408	P=0.0773	NS
	Control vs. AD		Dunnett's multiple comparisons test		P=0.2424	NS
	AD vs. AD/SIRPα cKO		Dunnett's multiple comparisons test		P=0.9945	NS
	open field 8M	n=10,12,10,12 mice	one-way ANOVA	F (3, 40) = 4.532	P=0.0079	**P < 0.01
	Control vs. AD		Dunnett's multiple comparisons test		P=0.0324	*P < 0.05
	AD vs. AD/SIRPα cKO		Dunnett's multiple comparisons test		P=0.9999	NS
c	visible platform 5M	n=13,14,15,15 mice	one-way ANOVA	F (3, 53) = 0.3638	P=0.7794	NS
	Control vs. AD		Dunnett's multiple comparisons test		P>0.9999	NS
	AD vs. AD/SIRPα cKO		Dunnett's multiple comparisons test		P=0.9282	NS
	visible platform 8M	n=10,12,10,12 mice	one-way ANOVA	F (3, 40) = 1.525	P=0.2229	***P < 0.001
	Control vs. AD		Dunnett's multiple comparisons test		P=0.5907	NS
	AD vs. AD/SIRPα cKO		Dunnett's multiple comparisons test		P=0.9940	NS
d	Hidden platform(5M) (data from day 2-5)	n=13,14,15,15 mice	Two-way RM ANOVA
	AD vs. AD/SIRPα cKO		Tukey's multiple comparisons test		P=0.0004	***P < 0.001
	Hidden platform(8M) (data from day 2-5)	n=10,12,10,12 mice	Two-way RM ANOVA
	Control vs. AD		Tukey's multiple comparisons test		P<0.0001	***P < 0.001
	AD vs. AD/SIRPα cKO		Tukey's multiple comparisons test		P=0.0022	**P < 0.01
e	Probe trial(5M)	n=13,14,15,15 mice	Kruskal-Wallis test		P=0.0001	***P < 0.001
	AD vs. Control		Dunn's multiple comparisons test		P>0.9999	NS
	AD vs. AD/SIRPα cKO		Dunn's multiple comparisons test		P=0.0003	***P < 0.001
	Probe trial(8M)	n=10,12,10,12 mice	one-way ANOVA	F (3, 40) = 23.51	P<0.0001	***P < 0.001
	AD vs. Control		Dunnett's multiple comparisons test		P=0.0002	***P < 0.001
	AD vs. AD/SIRPα cKO		Dunnett's multiple comparisons test		P=0.0357	*P < 0.05
g	6E10 positive plaques in cortex	n=5,7 mice	two-tailed unpaired t test	t=0.2602, df=10	P=0.8	NS
	6E10 positive plaques in hippocampus	n=5,7 mice	two-tailed unpaired t test	t=0.8315, df=10	P=0.4251	NS
h	5M soluble Ab1-42	n=8 mice	two-tailed unpaired t test	t=0.8267, df=14	P=0.4223	NS
	5M insoluble Ab1-42	n=8 mice	two-tailed unpaired t test	t=0.8505, df=14	P=0.4094	NS
i	8M soluble Ab1-42	n=8 mice	two-tailed unpaired t test	t=0.8986, df=14	P=0.3841	NS
	8M insoluble Ab1-42	n=8 mice	two-tailed unpaired t test	t=0.8794, df=14	P=0.3940	NS
k	20~50μm plaque	n=5,7 mice	two-tailed unpaired t test	t=0.6889, df=10	P=0.5066	NS
	50~80μm plaque	n=5,7 mice	two-tailed unpaired t test	t=0.4259, df=10	P=0.6792	NS
m	cortex synapse 5M	n=5,5,7,7 mice	one-way ANOVA	F (3, 20) = 13.40	P<0.0001	***P < 0.001
	Control vs. AD		Dunnett's multiple comparisons test		P=0.4742	NS
	AD vs. AD/SIRPα cKO		Dunnett's multiple comparisons test		P=0.0006	***P < 0.001
	cortex synapse 8M	n=5,5,7,7 mice	one-way ANOVA	F (3, 20) = 71.08	P<0.0001	***P < 0.001
	Control vs. AD		Dunnett's multiple comparisons test		P<0.0001	***P < 0.001
	AD vs. AD/SIRPα cKO		Dunnett's multiple comparisons test		P=0.0024	**P < 0.01
o	Golgi 5M	n=5,5,7,7 mice	one-way ANOVA	F (3, 20) = 9.504	P=0.0004	***P < 0.001
	Control vs. AD		Dunnett's multiple comparisons test		P=0.9923	NS
	AD vs. AD/SIRPα cKO		Dunnett's multiple comparisons test		P=0.0008	***P < 0.001
	Golgi 8M	n=5,5,7,7 mice	one-way ANOVA	F (3, 20) = 41.07	P<0.0001	***P < 0.001
	Control vs. AD		Dunnett's multiple comparisons test		P<0.0001	***P < 0.001
	AD vs. AD/SIRPα cKO		Dunnett's multiple comparisons test		P=0.0012	**P < 0.01
Figure8
c	synaptic density of mice injected with oAβ	n=5 mice	one-way ANOVA	F (3, 16) = 46.92	P<0.0001	***P < 0.001
	Control vs. SIRPα cKO		Tukey's multiple comparisons test		P=0.7811	NS
	Control vs. Control+oAβ		Tukey's multiple comparisons test		P<0.0001	***P < 0.001
	Control+oAβ vs. SIRPα cKO+oAβ		Tukey's multiple comparisons test		P=0.017	*P < 0.05
e	PSD95 engulfment	n=8 mice	two-tailed unpaired t test	t=4.044, df=14	P=0.0012	**P < 0.01
g	PSD95+ MG(%)	n=3 mice	two-tailed unpaired t test	t=6.524, df=4	P=0.0029	**P < 0.01

## Sheet: s figure
supplementary Figure1		Sample size (figure order)	Statistical test	Treatment effect		Significance
b	SIRPα/NueN	n=5 mice	one-way ANOVA	F (2, 12) = 79.09	P<0.0001	***P < 0.001
	P5 vs. P30		Dunnett's multiple comparisons test		P<0.0001	***P < 0.001
	P30 vs. P60		Dunnett's multiple comparisons test		P=0.0004	***P < 0.001
e	SIRPα/Iba-1	n=5 mice	one-way ANOVA	F (2, 12) = 78.88	P<0.0001	***P < 0.001
	P5 vs. P30		Dunnett's multiple comparisons test		P<0.0001	***P < 0.001
	P30 vs. P60		Dunnett's multiple comparisons test		P=0.9896	NS
g	gMFI SIRPα	n=4 mice	one-way ANOVA	F (2, 9) = 48.12	P<0.0001	***P < 0.001
	P5 vs. P30		Dunnett's multiple comparisons test		P<0.0001	***P < 0.001
	P30 vs. P60		Dunnett's multiple comparisons test		P=0.8738	NS
i	Fluorescence SIRPα/Iba-1(P5)	n=5 mice	one-way ANOVA	F (2, 12) = 0.5423	P=0.5950	NS
	Cortex vs. dLGN		Tukey's multiple comparisons test		P=0.8549	NS
	Cortex vs. Hippocampus		Tukey's multiple comparisons test		P=0.8707	NS
	dLGN vs. Hippocampus		Tukey's multiple comparisons test		P=0.5664	NS
j	Fluorescence SIRPα/Iba-1(P30)	n=5 mice	one-way ANOVA	F (2, 12) = 0.2044	P=0.8179	NS
	Cortex vs. dLGN		Tukey's multiple comparisons test		P=0.8017	NS
	Cortex vs. Hippocampus		Tukey's multiple comparisons test		P=0.9447	NS
	dLGN vs. Hippocampus		Tukey's multiple comparisons test		P=0.9463	NS
supplementary Figure3
c	cortex NeuN density	n=5 mice	one-way ANOVA	F (2, 12) = 0.5029	P=0.6170	NS
	SIRPαfl/fl(+TAM) vs. Cx3cr1CreERT2:SIRPαfl/fl(+TAM)		Dunnett's multiple comparisons test		P=0.5261	NS
	Cx3cr1CreERT2:SIRPαfl/fl(-TAM) vs. Cx3cr1CreERT2:SIRPαfl/fl(+TAM)		Dunnett's multiple comparisons test		P=0.9068	NS
	cortex NeuN area	n=5 mice	one-way ANOVA	F (2, 12) = 0.5308	P=0.6013	NS
	SIRPαfl/fl(+TAM) vs. Cx3cr1CreERT2:SIRPαfl/fl(+TAM)		Dunnett's multiple comparisons test		P=0.8784	NS
	Cx3cr1CreERT2:SIRPαfl/fl(-TAM) vs. Cx3cr1CreERT2:SIRPαfl/fl(+TAM)		Dunnett's multiple comparisons test		P=0.7774	NS
d	CA1 NeuN density	n=5 mice	one-way ANOVA	F (2, 12) = 0.2999	P=0.7463	NS
	SIRPαfl/fl(+TAM) vs. Cx3cr1CreERT2:SIRPαfl/fl(+TAM)		Dunnett's multiple comparisons test		P=0.9021	NS
	Cx3cr1CreERT2:SIRPαfl/fl(-TAM) vs. Cx3cr1CreERT2:SIRPαfl/fl(+TAM)		Dunnett's multiple comparisons test		P=0.8934	NS
	cortex NeuN area	n=5 mice	one-way ANOVA	F (2, 12) = 0.2367	P=0.7928	NS
	SIRPαfl/fl(+TAM) vs. Cx3cr1CreERT2:SIRPαfl/fl(+TAM)		Dunnett's multiple comparisons test		P=0.9055	NS
	Cx3cr1CreERT2:SIRPαfl/fl(-TAM) vs. Cx3cr1CreERT2:SIRPαfl/fl(+TAM)		Dunnett's multiple comparisons test		P=0.9302	NS
f	Neuronal SIRPα	n=5 mice	one-way ANOVA	F (2, 12) = 0.2766	P=0.7630	NS
	SIRPαfl/fl(+TAM) vs. Cx3cr1CreERT2:SIRPαfl/fl(+TAM)		Dunnett's multiple comparisons test		P=0.7689	NS
	Cx3cr1CreERT2:SIRPαfl/fl(-TAM) vs. Cx3cr1CreERT2:SIRPαfl/fl(+TAM)		Dunnett's multiple comparisons test		P=0.7326	NS
supplementary Figure4
d	cortex Iba-1 density	n=5 mice	one-way ANOVA	F (2, 12) = 0.2447	P=0.7868	NS
	SIRPαfl/fl(+TAM) vs. Cx3cr1CreERT2:SIRPαfl/fl(+TAM)		Dunnett's multiple comparisons test		P=0.9944	NS
	Cx3cr1CreERT2:SIRPαfl/fl(-TAM) vs. Cx3cr1CreERT2:SIRPαfl/fl(+TAM)		Dunnett's multiple comparisons test		P=0.8035	NS
e	CA1 Iba-1 density	n=5 mice	one-way ANOVA	F (2, 12) = 0.1284	P=0.8807	NS
	SIRPαfl/fl(+TAM) vs. Cx3cr1CreERT2:SIRPαfl/fl(+TAM)		Dunnett's multiple comparisons test		P=0.9496	NS
	Cx3cr1CreERT2:SIRPαfl/fl(-TAM) vs. Cx3cr1CreERT2:SIRPαfl/fl(+TAM)		Dunnett's multiple comparisons test		P=0.8337	NS
f	microglia branches	n=5 mice	one-way ANOVA	F (2, 12) = 0.2742	P=0.7648	NS
	SIRPαfl/fl(+TAM) vs. Cx3cr1CreERT2:SIRPαfl/fl(+TAM)		Dunnett's multiple comparisons test		P=0.915	NS
	Cx3cr1CreERT2:SIRPαfl/fl(-TAM) vs. Cx3cr1CreERT2:SIRPαfl/fl(+TAM)		Dunnett's multiple comparisons test		P=0.8966	NS
supplementary Figure5
b	SIRPβ1 expression	n=3 mice	two-tailed unpaired t test	t=0.2637, df=4	P=0.8051	NS
c	SIRPβ1 mRNA in microglia	n=3 mice	two-tailed unpaired t test	t=0.08200, df=4	P=0.9386	NS
e	SIRPβ1 expression in AD mice	n=4 mice	two-tailed unpaired t test	t=3.105, df=6	P=0.0210	*P < 0.05
f	SIRPβ1 mRNA in microglia from AD mice	n=4 mice	two-tailed unpaired t test	t=4.503, df=6	P=0.0041	**P < 0.01
h	SIRPβ1 expression in AD patients	n=4,5 people	two-tailed unpaired t test	t=3.184, df=7	P=0.0154	*P < 0.05
supplementary Figure6
a	P5 V1 Homer1	n=5 mice	one-way ANOVA	F (2, 12) = 0.5448	P=0.5937	NS
	SIRPαfl/fl(+TAM) vs. Cx3cr1CreERT2:SIRPαfl/fl(+TAM)		Dunnett's multiple comparisons test		P=0.8406	NS
	Cx3cr1CreERT2:SIRPαfl/fl(-TAM) vs. Cx3cr1CreERT2:SIRPαfl/fl(+TAM)		Dunnett's multiple comparisons test		P=0.4949	NS
	P5 V1 Vglut1	n=5 mice	one-way ANOVA	F (2, 12) = 0.4275	P=0.6617	NS
	SIRPαfl/fl(+TAM) vs. Cx3cr1CreERT2:SIRPαfl/fl(+TAM)		Dunnett's multiple comparisons test		P=0.8317	NS
	Cx3cr1CreERT2:SIRPαfl/fl(-TAM) vs. Cx3cr1CreERT2:SIRPαfl/fl(+TAM)		Dunnett's multiple comparisons test		P=0.8848	NS
b	P5 CA1 Homer1	n=5 mice	one-way ANOVA	F (2, 12) = 0.9836	P=0.4022	NS
	SIRPαfl/fl(+TAM) vs. Cx3cr1CreERT2:SIRPαfl/fl(+TAM)		Dunnett's multiple comparisons test		P=0.9659	NS
	Cx3cr1CreERT2:SIRPαfl/fl(-TAM) vs. Cx3cr1CreERT2:SIRPαfl/fl(+TAM)		Dunnett's multiple comparisons test		P=0.3504	NS
	P5 CA1 Vglut1	n=5 mice	one-way ANOVA	F (2, 12) = 1.045	P=0.3815	NS
	SIRPαfl/fl(+TAM) vs. Cx3cr1CreERT2:SIRPαfl/fl(+TAM)		Dunnett's multiple comparisons test		P=0.3234	NS
	Cx3cr1CreERT2:SIRPαfl/fl(-TAM) vs. Cx3cr1CreERT2:SIRPαfl/fl(+TAM)		Dunnett's multiple comparisons test		P=0.4655	NS
c	P15 V1 Homer1	n=5 mice	one-way ANOVA	F (2, 12) = 0.4768	P=0.6321	NS
	SIRPαfl/fl(+TAM) vs. Cx3cr1CreERT2:SIRPαfl/fl(+TAM)		Dunnett's multiple comparisons test		P=0.875	NS
	Cx3cr1CreERT2:SIRPαfl/fl(-TAM) vs. Cx3cr1CreERT2:SIRPαfl/fl(+TAM)		Dunnett's multiple comparisons test		P=0.8573	NS
	P15 V1 Vglut1	n=5 mice	one-way ANOVA	F (2, 12) = 0.2944	P=0.7502	NS
	SIRPαfl/fl(+TAM) vs. Cx3cr1CreERT2:SIRPαfl/fl(+TAM)		Dunnett's multiple comparisons test		P=0.6707	NS
	Cx3cr1CreERT2:SIRPαfl/fl(-TAM) vs. Cx3cr1CreERT2:SIRPαfl/fl(+TAM)		Dunnett's multiple comparisons test		P=0.9179	NS
d	P15 CA1 Homer1	n=5 mice	one-way ANOVA	F (2, 12) = 23.15	P<0.0001	***P < 0.001
	SIRPαfl/fl(+TAM) vs. Cx3cr1CreERT2:SIRPαfl/fl(+TAM)		Dunnett's multiple comparisons test		P=0.0001	***P < 0.001
	Cx3cr1CreERT2:SIRPαfl/fl(-TAM) vs. Cx3cr1CreERT2:SIRPαfl/fl(+TAM)		Dunnett's multiple comparisons test		P=0.0002	***P < 0.001
	P15 CA1 Vglut1	n=5 mice	one-way ANOVA	F (2, 12) = 51.30	P<0.0001	***P < 0.001
	SIRPαfl/fl(+TAM) vs. Cx3cr1CreERT2:SIRPαfl/fl(+TAM)		Dunnett's multiple comparisons test		P<0.0001	***P < 0.001
	Cx3cr1CreERT2:SIRPαfl/fl(-TAM) vs. Cx3cr1CreERT2:SIRPαfl/fl(+TAM)		Dunnett's multiple comparisons test		P<0.0001	***P < 0.001
e	P30 V1 Homer1	n=5 mice	one-way ANOVA	F (2, 12) = 36.65	P<0.0001	***P < 0.001
	SIRPαfl/fl(+TAM) vs. Cx3cr1CreERT2:SIRPαfl/fl(+TAM)		Dunnett's multiple comparisons test		P<0.0001	***P < 0.001
	Cx3cr1CreERT2:SIRPαfl/fl(-TAM) vs. Cx3cr1CreERT2:SIRPαfl/fl(+TAM)		Dunnett's multiple comparisons test		P<0.0001	***P < 0.001
	P30 V1 Vglut1	n=5 mice	one-way ANOVA	F (2, 12) = 20.90	P=0.0001	***P < 0.001
	SIRPαfl/fl(+TAM) vs. Cx3cr1CreERT2:SIRPαfl/fl(+TAM)		Dunnett's multiple comparisons test		P=0.0003	***P < 0.001
	Cx3cr1CreERT2:SIRPαfl/fl(-TAM) vs. Cx3cr1CreERT2:SIRPαfl/fl(+TAM)		Dunnett's multiple comparisons test		P=0.0002	***P < 0.001
f	P30 CA1 Homer1	n=5 mice	one-way ANOVA	F (2, 12) = 39.81	P<0.0001	***P < 0.001
	SIRPαfl/fl(+TAM) vs. Cx3cr1CreERT2:SIRPαfl/fl(+TAM)		Dunnett's multiple comparisons test		P<0.0001	***P < 0.001
	Cx3cr1CreERT2:SIRPαfl/fl(-TAM) vs. Cx3cr1CreERT2:SIRPαfl/fl(+TAM)		Dunnett's multiple comparisons test		P<0.0001	***P < 0.001
	P30 CA1 Vglut1	n=5 mice	one-way ANOVA	F (2, 12) = 21.61	P=0.0001	***P < 0.001
	SIRPαfl/fl(+TAM) vs. Cx3cr1CreERT2:SIRPαfl/fl(+TAM)		Dunnett's multiple comparisons test		P=0.0001	***P < 0.001
	Cx3cr1CreERT2:SIRPαfl/fl(-TAM) vs. Cx3cr1CreERT2:SIRPαfl/fl(+TAM)		Dunnett's multiple comparisons test		P=0.0003	***P < 0.001
h	Vglut1 engulfment	n=6,6,7 mice	one-way ANOVA	F (2, 16) = 10.44	P=0.0013	**P < 0.01
	SIRPαfl/fl(+TAM) vs. Cx3cr1CreERT2:SIRPαfl/fl(+TAM)		Dunnett's multiple comparisons test		P=0.0018	**P < 0.01
	Cx3cr1CreERT2:SIRPαfl/fl(-TAM) vs. Cx3cr1CreERT2:SIRPαfl/fl(+TAM)		Dunnett's multiple comparisons test		P=0.0033	**P < 0.01
supplementary Figure7
b	Vglut2 Homer1 dLGN P5	n=5 mice	two-tailed unpaired t test	t=0.04693, df=8	P=0.9637	NS
c	Vglut2 Homer1 dLGN P15	n=5 mice	two-tailed unpaired t test	t=3.449, df=8	P=0.0087	**P < 0.01
d	Vglut2 Homer1 dLGN P30	n=5 mice	two-tailed unpaired t test	t=3.105, df=8	P=0.0146	*P < 0.05
f	P10 overlap threshold 5	n=7 mice	two-tailed unpaired t test	t=2.498, df=12	P=0.028	*P < 0.05
	P10 overlap threshold 10	n=7 mice	two-tailed unpaired t test	t=2.372, df=12	P=0.0353	*P < 0.05
	P10 overlap threshold 15	n=7 mice	two-tailed unpaired t test	t=2.348, df=12	P=0.0368	*P < 0.05
	P10 overlap threshold 20	n=7 mice	two-tailed unpaired t test	t=2.212, df=12	P=0.0471	*P < 0.05
	P10 overlap threshold 25	n=7 mice	two-tailed unpaired t test	t=2.172, df=12	P=0.0506	NS
	P10 overlap threshold 30	n=7 mice	two-tailed unpaired t test	t=2.029, df=12	P=0.0652	NS
g	P5 overlap threshold 5	n=7 mice	two-tailed unpaired t test	t=0.3518, df=12	P=0.7311	NS
	P5 overlap threshold 10	n=7 mice	two-tailed unpaired t test	t=0.3328, df=12	P=0.7450	NS
	P5 overlap threshold 15	n=7 mice	two-tailed unpaired t test	t=0.3273, df=12	P=0.7491	NS
	P5 overlap threshold 20	n=7 mice	two-tailed unpaired t test	t=0.4003, df=12	P=0.6959	NS
	P5 overlap threshold 25	n=7 mice	two-tailed unpaired t test	t=0.4085, df=12	P=0.6901	NS
	P5 overlap threshold 30	n=7 mice	two-tailed unpaired t test	t=0.3046, df=12	P=0.7659	NS
h	P30 overlap threshold 5	n=7 mice	two-tailed unpaired t test	t=2.414, df=12	P=0.0327	*P < 0.05
	P30 overlap threshold 10	n=7 mice	two-tailed unpaired t test	t=2.335, df=12	P=0.0378	*P < 0.05
	P30 overlap threshold 15	n=7 mice	two-tailed unpaired t test	t=2.318, df=12	P=0.0389	*P < 0.05
	P30 overlap threshold 20	n=7 mice	two-tailed unpaired t test	t=2.269, df=12	P=0.0425	*P < 0.05
	P30 overlap threshold 25	n=7 mice	two-tailed unpaired t test	t=2.164, df=12	P=0.0513	NS
	P30 overlap threshold 30	n=7 mice	two-tailed unpaired t test	t=2.160, df=12	P=0.0517	NS
i	contralateral area	n=7 mice	two-tailed unpaired t test	t=0.7485, df=12	P=0.4686	NS
j	ipsilateral area	n=7 mice	two-tailed unpaired t test	t=0.4696, df=12	P=0.6471	NS
supplementary Figure9
d	SPH density without MG	n=5 experiments	two-tailed unpaired t test	t=0.06791, df=8	P=0.9475	NS
	PSD95 density without MG	n=5 experiments	two-tailed unpaired t test	t=0.1638, df=8	P=0.874	NS
e	microglia area	n=5 experiments	two-tailed unpaired t test	t=0.7105, df=8	P=0.4976	NS
f	microglia circularity	n=5 experiments	two-tailed unpaired t test	t=0.5302, df=8	P=0.6104	NS
g	MG with SPH+ puncta	n=5 experiments	two-tailed unpaired t test	t=0.02329, df=8	P=0.9820	NS
	MG with PSD95+ puncta	n=5 experiments	two-tailed unpaired t test	t=0.7350, df=8	P=0.4833	NS
supplementary Figure10
a	P5 V1 Homer1	n=5 mice	two-tailed unpaired t test	t=1.060, df=8	P=0.3201	NS
	P5 V1 Vglut1	n=5 mice	two-tailed unpaired t test	t=1.065, df=8	P=0.3180	NS
b	P5 CA1 Homer1	n=5 mice	two-tailed unpaired t test	t=0.4321, df=8	P=0.6771	NS
	P5 CA1 Vglut1	n=5 mice	two-tailed unpaired t test	t=0.9557, df=8	P=0.3672	NS
c	P15 V1 Homer1	n=5 mice	two-tailed unpaired t test	t=0.2022, df=8	P=0.8448	NS
	P15 V1 Vglut1	n=5 mice	two-tailed unpaired t test	t=0.6029, df=8	P=0.5633	NS
d	P15 CA1 Homer1	n=5 mice	two-tailed unpaired t test	t=6.904, df=8	P=0.0001	***P < 0.001
	P15 CA1 Vglut1	n=5 mice	two-tailed unpaired t test	t=6.195, df=8	P=0.0003	***P < 0.001
e	P30 V1 Homer1	n=5 mice	two-tailed unpaired t test	t=6.937, df=8	P=0.0001	***P < 0.001
	P30 V1 Vglut1	n=5 mice	two-tailed unpaired t test	t=4.429, df=8	P=0.0022	**P < 0.01
f	P30 CA1 Homer1	n=5 mice	two-tailed unpaired t test	t=7.586, df=8	P<0.0001	***P < 0.001
	P30 CA1 Vglut1	n=5 mice	two-tailed unpaired t test	t=7.361, df=8	P<0.0001	***P < 0.001
supplementary Figure12
b	synaptosome from isoflurane-treated mice engulfed by MG	n=12 wells	two-tailed unpaired t test	t=2.865, df=22	P=0.009	**P < 0.01
d	PSD95 engulfment	n=6,7 mice	two-tailed unpaired t test	t=3.226, df=11	P=0.0081	**P < 0.01
e	Ratio of CD47+/PSD95+ puncta to total synaptic puncta	n=6,7 mice	two-tailed unpaired t test	t=4.020, df=11	P=0.002	**P < 0.01
supplementary Figure13
b	SIRPα protein level of 2M,6M,12M WT/AD mice	n=5 mice	two-way ANOVA
	2M		Sidak's multiple comparisons test		P=0.9447	NS
	6M		Sidak's multiple comparisons test		P<0.0001	***P < 0.001
	12M		Sidak's multiple comparisons test		P<0.0001	***P < 0.001
d	MG SIRPα fluorescence of 2M mice	n=5 mice	two-tailed unpaired t test	t=0.5092, df=8	P=0.6244	NS
f	MG SIRPα fluorescence of 8M mice	n=5 mice	two-tailed unpaired t test	t=9.004, df=8	P<0.0001	***P < 0.001
supplementary Figure14
b	synapse hippocampus 5M	n=5,5,7,7 mice	one-way ANOVA	F (3, 20) = 22.35	P<0.0001	***P < 0.001
	Control vs. AD		Dunnett's multiple comparisons test		P=0.8637	NS
	AD vs. AD/SIRPα cKO		Dunnett's multiple comparisons test		P<0.0001	***P < 0.001
	synapse hippocampus 8M	n=5,5,7,7 mice	one-way ANOVA	F (3, 20) = 66.31	P<0.0001	***P < 0.001
	Control vs. AD		Dunnett's multiple comparisons test		P<0.0001	***P < 0.001
	AD vs. AD/SIRPα cKO		Dunnett's multiple comparisons test		P=0.0194	*P < 0.05
supplementary Figure15
b	synaptosome engulfed by MG	n=12 wells	one-way ANOVA	F (2, 33) = 19.52	P<0.0001	***P < 0.001
	Ctrl vs. Aβm		Tukey's multiple comparisons test		P=0.0043	**P < 0.01
	Ctrl vs. Aβo		Tukey's multiple comparisons test		P<0.0001	***P < 0.001
	Aβm vs. Aβo		Tukey's multiple comparisons test		P=0.0231	*P < 0.05
d	synaptosome engulfed by MG with SIRPα overexpression	n=9 wells	two-tailed unpaired t test	t=2.629, df=16	P=0.0182	*P < 0.05
supplementary Figure16
b	CD47 protein level	n=4 mice	one-way ANOVA	F (2, 9) = 21.37	P=0.0004	***P < 0.001
	Aβm vs. Aβo		Dunnett's multiple comparisons test		P=0.0005	***P < 0.001
d	CD47 protein level of 2,5,8M mice	n=4 mice	Two-way ANOVA
	2M		Sidak's multiple comparisons test		P=0.9949	NS
	5M		Sidak's multiple comparisons test		P=0.9833	NS
	8M		Sidak's multiple comparisons test		P=0.0011	**P < 0.01
f	synaptosome from WT/AD mice engulfed by MG	n=9 wells	two-tailed unpaired t test	t=3.178, df=16	P=0.0058	**P < 0.01
i	synaptic density	n=5 mice	two-tailed unpaired t test	t=9.215, df=8	P<0.0001	***P < 0.001
k	PSD95 engulfment	n=7 mice	two-tailed unpaired t test	t=4.521, df=12	P=0.0007	***P < 0.001
