# Supplementary material for: Loss of microglial SIRPα promotes synaptic pruning in preclinical models of neurodegeneration
Source: Nat Commun. 2021 Apr 1;12:2030. doi: 10.1038/s41467-021-22301-1 (PMC8016980; doi:10.1038/s41467-021-22301-1)
Supplement: Supplementary file 5 — Source Data [file 41467_2021_22301_MOESM5_ESM.xlsx]

## Sheet: figure1
1d	SIRPαfl/fl (+TAM)	CX3CR1ERT2:SIRPαfl/fl (-TAM)	CX3CR1ERT2:SIRPαfl/fl (+TAM)			1e	SIRPαfl/fl (+TAM)	CX3CR1ERT2:SIRPαfl/fl (-TAM)	CX3CR1ERT2:SIRPαfl/fl (+TAM)			1f	SIRPαfl/fl (+TAM)	CX3CR1ERT2:SIRPαfl/fl (-TAM)	CX3CR1ERT2:SIRPαfl/fl (+TAM)
mouse1	77.4	74.2	68.8			mouse1	165.1	159.3	161.3			mouse1	513.7	494.6	409.8
mouse2	63.3	63.9	75.7			mouse2	150.7	133.4	140.2			mouse2	501.2	542.7	396.6
mouse3	74.9	60.6	61.1			mouse3	135.3	137.2	120			mouse3	541.7	448.4	357.3
mouse4	68.8	68.8	61.9			mouse4	143	126.7	132.8			mouse4	459	450.4	373.6
mouse5	60.6	72	70.1			mouse5	144.9	147.8	128.6			mouse5	476.3	522.4	291.8
1g	SIRPαfl/fl (+TAM)	CX3CR1ERT2:SIRPαfl/fl (-TAM)	CX3CR1ERT2:SIRPαfl/fl (+TAM)			1h	SIRPαfl/fl (+TAM)	CX3CR1ERT2:SIRPαfl/fl (-TAM)	CX3CR1ERT2:SIRPαfl/fl (+TAM)			1i	SIRPαfl/fl (+TAM)	CX3CR1ERT2:SIRPαfl/fl (-TAM)	CX3CR1ERT2:SIRPαfl/fl (+TAM)
mouse1	136.7	148.2	135.3			mouse1	313.9	311.7	261.7			mouse1	618.2	654.5	463.6
mouse2	145.5	118.5	129.7			mouse2	307.1	296.2	201.7			mouse2	597.8	648.2	521.5
mouse3	127	135.4	114.9			mouse3	287.1	269.9	236.2			mouse3	633.2	620.3	506.5
mouse4	124.6	135.9	133.5			mouse4	304.4	293.5	204.4			mouse4	682.8	708.6	530.4
mouse5	125.3	136.8	144.5			mouse5	263.5	274.4	246.2			mouse5	705.6	629.3	442.2
1k	SIRPαfl/fl (+TAM)	CX3CR1ERT2:SIRPαfl/fl (-TAM)	CX3CR1ERT2:SIRPαfl/fl (+TAM)			1l	SIRPαfl/fl (+TAM)	CX3CR1ERT2:SIRPαfl/fl (-TAM)	CX3CR1ERT2:SIRPαfl/fl (+TAM)			1p	SIRPαfl/fl (+TAM)	CX3CR1ERT2:SIRPαfl/fl (-TAM)	CX3CR1ERT2:SIRPαfl/fl (+TAM)
cell1	0.736111	1.51	0.51			cell1	14.4604	17.5	20.1			mouse1	1.9592	2.23043	8.97686
cell2	1.26111	0.957	0.11			cell2	19.2094	13.9	12.3			mouse2	2.69134	3.27922	7.38448
cell3	1.24444	1.51	1.1			cell3	11.3904	15.8	10.5			mouse3	3.28937	4.01159	11.787
cell4	1.08611	1.43	1.2			cell4	9.42961	13.8	11.1			mouse4	1.31709	1.19163	8.91945
cell5	1.73889	1.24	1.19			cell5	22.2128	12.5	13			mouse5	2.7121	2.62041	8.14801
cell6	0.472222	0.61	1.56			cell6	6.73953	15.7	11.3			mouse6	3.27909	3.61004	8.62884
cell7	1.36389	0.48	0.37			cell7	9.5485	8.5	12.3			mouse7	4.29017	2.01973	6.68913
cell8	2.35278	1.2	0.5			cell8	8.6159	12.2	10.3
cell9	0.933333	2	0.58			cell9	10.0926	5.6	14.8
cell10	1.14722	2.2	0.25			cell10	9.44382	6.5	8.2
cell11	1.725	1.92	0.494444			cell11	10.3	8.6	15.2
cell12	1.16944	1.89	0.53			cell12	15.6	13.2	9.3
cell13	1.45278		0.58			cell13	12.8		11.4
cell14	2.51667					cell14	14.1

## Sheet: figure2
2c	SIRPα+/+ MG					SIRPα-/- MG
40	0.1714	0.2295	0.2446	0.2684	0.1817	0.1199	0.158	0.1886	0.1727	0.0989
60	0.2834	0.2489	0.3062	0.1726	0.3153	0.1985	0.1854	0.1582	0.1084	0.2018
80	0.3358	0.3832	0.2998	0.2721	0.3038	0.1804	0.2891	0.2615	0.2283	0.2534
2d	SIRPα+/+ MG					SIRPα-/- MG
40	0.1783	0.1275	0.18	0.1092	0.1401	0.0421	0.0963	0.1122	0.1237	0.045
60	0.1631	0.2225	0.2075	0.2453	0.1825	0.1418	0.0999	0.1755	0.1692	0.0871
80	0.2386	0.2162	0.1973	0.2547	0.2989	0.1776	0.2061	0.1483	0.1913	0.1145
2f	SIRPα+/+ MG	SIRPα-/- MG				2g	SIRPα+/+ MG	SIRPα-/- MG
	3.4305	8.6578					4.6892	10.6722
	5.7932	9.7972					6.7589	11.8931
	6.3849	10.5794					4.9984	8.3792
	4.4379	12.4032					5.0432	12.2739
	6.8739	9.1739					3.6734	9.9326

## Sheet: figure3
3b
Fraction engulfment
MG	SIRPα+/+	SIRPα+/+	SIRPα-/-	SIRPα-/-
synptosome	CD47+/+	CD47-/-	CD47+/+	CD47-/-
well 1	0.055944	0.093568	0.172108	0.126369
well 2	0.046658	0.118323	0.205508	0.136897
well 3	0.052931	0.142417	0.161454	0.132532
well 4	0.03133	0.134356	0.186794	0.12816
well 5	0.090212	0.118149	0.214708	0.128413
well 6	0.067268	0.065847	0.132017	0.161754
well 7	0.068673	0.091953	0.124514	0.172816
well 8	0.06918	0.086065	0.099831	0.17921
well 9	0.068029	0.069167	0.093163	0.177488
3e
Fraction engulfment
SIRPα+/+ microglia
	pHrodo Green			pHrodo Red
	CD47+/+ syn	CD47-/- syn		CD47+/+ syn	CD47-/- syn
well 1	0.012559	0.073781		0.025118	0.061019
well 2	0.026037	0.033729		0.052074	0.119183
well 3	0.020641	0.045779		0.041282	0.078101
well 4	0.033977	0.029936		0.067954	0.122904
well 5	0.022137	0.114745		0.044274	0.130349
well 6	0.026765	0.117777		0.05353	0.06567
well 7	0.035754	0.104837		0.071508	0.123612
well 8	0.042157	0.089194		0.084314	0.085432
well 9	0.031246	0.078		0.062492	0.113564
well 10	0.036573	0.065377		0.073146	0.143679
3f
SIRPα-/- microglia
	pHrodo Green			pHrodo Red
	CD47+/+ syn	CD47-/- syn		CD47+/+ syn	CD47-/- syn
well 1	0.088288	0.078494		0.149407	0.125152
well 2	0.056097	0.115609		0.183937	0.104103
well 3	0.093418	0.072062		0.144264	0.167178
well 4	0.106308	0.102281		0.061192	0.08795
well 5	0.084823	0.089124		0.073492	0.149287
well 6	0.045684	0.05918		0.125876	0.075864
well 7	0.045324	0.059393		0.048588	0.064121
well 8	0.065311	0.059492		0.076644	0.143392
well 9	0.073811	0.056187		0.048252	0.087506
well 10	0.059588	0.086662		0.076052	0.125261

## Sheet: figure4
4d	WT	CD47KO			4e	WT	CD47KO			4f	WT	CD47KO
mouse1	67.7	70.2			mouse1	132.8	155.2			mouse1	510.1	359.7
mouse2	72	79.3			mouse2	145.3	153.1			mouse2	553.8	408.3
mouse3	80.3	76.6			mouse3	154.9	127.9			mouse3	484.4	422.8
mouse4	77.2	63.3			mouse4	140.9	138.2			mouse4	520.5	410.9
mouse5	75.1	72.4			mouse5	141.7	133.1			mouse5	522.6	379.8
4g	WT	CD47KO			4h	WT	CD47KO			4i	WT	CD47KO
	140.7	130.4				319.2	257.2				659.2	532.5
	135.9	133.9				300.9	243.7				671.8	447.3
	128.6	120.9				289.3	260.6				610.6	549.6
	129.1	151.5				331	234.9				688.3	510.3
	149.3	141.7				277.7	221.1				639	487.7
4k					4l					4p
Frequency					Amplitude					PSD95 puncta in Iba-1
	WT	CD47 KO				WT	CD47 KO				WT	CD47 KO
Cell1	0.981359	0.670931			Cell1	10.0979	12.1591			mouse1	2.21712	5.38584
Cell2	0.752569	0.747325			Cell2	12.3713	10.5487			mouse2	3.03405	5.96157
Cell3	0.98065	0.671266			Cell3	9.4763	9.58592			mouse3	2.44878	7.66614
Cell4	1.51476	0.819504			Cell4	12.3713	9.02839			mouse4	1.61813	4.18098
Cell5	1.15404	0.882359			Cell5	10.5788	10.3765			mouse5	2.39608	10.1547
Cell6	0.750906	0.740851			Cell6	11.0695	11.0779			mouse6	3.32986	7.96702
Cell7	0.785198	1.02489			Cell7	10.2268	8.87125
Cell8	1.38997	0.725296			Cell8	10.8537	11.6686
Cell9	0.690988	0.858014			Cell9	10.9084	10.7574
Cell10	0.747954	0.75853			Cell10	9.32553	9.67001
Cell11	1.02412	0.778708			Cell11	9.70053	8.40983
Cell12	1.23016	0.840584			Cell12	12.9306	11.7512
Cell13	0.736298	0.854877			Cell13	10.3552	8.41503
Cell14	0.986845	0.831034			Cell14	10.913	10.9544
Cell15	1.23556	0.914922			Cell15	9.84411	10.0049
Cell16	1.05916				Cell16	9.03886
Cell17	1.09311				Cell17	8.76954
Cell18	1.1133				Cell18	10.1529

## Sheet: figure5
5e
CD47+ synaptosome relative to P5
	P5	P30
mouse 1	1.02507	1.95129
mouse 2	1.19699	2.81519
mouse 3	0.81447	2.72923
mouse 4	1.24642	1.88252
mouse 5	0.524355	2.44986
mouse 6	1.19269	1.68267
5f
5g
	Ctrl	TTX
experiment 1	0.84986	0.548091
experiment 2	0.98078	0.660446
experiment 3	1.16936	0.415855
5i
	Ctrl	TTX
experiment 1	31.8418	24.5028
experiment 2	40.7918	19.7602
experiment 3	37.5983	17.4483
5k
	AAV-hSyn-mCherry	AAV-hSyn-hM4D-mCherry
mouse 1	1.00013	0.236314
mouse 2	1.16078	0.369922
mouse 3	0.932749	0.310333
mouse 4	0.872422	0.438913
mouse 5	1.03392	0.408325
5l
figure 5m
	Ctrl	Iso
experiment 1	0.952804	0.474076
experiment 2	1.02316	0.255366
experiment 3	1.02403	0.492633
figure 5n
	Ctrl	Iso
mouse 1	1.20783	0.68803
mouse 2	0.769989	0.640579
mouse 3	0.816361	0.677245
mouse 4	0.941457	0.669697
mouse 5	1.11077	0.580188
mouse 6	0.773224	0.498228
mouse 7	1.38037	1.0342
figure 5p	Control	SIRPα cKO
mouse 1	0.065	0.178
mouse 2	0.079	0.169
mouse 3	0.062	0.208
mouse 4	0.074	0.183
mouse 5	0.059	0.141
mouse 6	0.064	0.196
mouse 7		0.191

## Sheet: figure6
6a
6b
	Non-AD	AD patient
	1.21552	0.48014
	1.1442	0.690572
	0.918353	0.739154
	0.721928	0.596455
		0.656024
6d
	WT					AD
2M	15.9	14.8	13.9	16.2	15.5	14.7	14.8	15.9	16.3	15.1
5M	15.2	15.8	14.7	15.6	14.2	5.9	7.2	6.8	6.2	5.6
8M	14.7	14.6	13.7	15.2	14.5	1.9	1.9	2.2	1.7	2.3
6f
	Control	AD
	0.96	0.62
	1.18	0.51
	1.02	0.43
	0.85	0.48
	0.99	0.52
6g
6h
	Ctrl	Aβm	Aβo
	0.959119	1.08028	0.416218
	0.955497	1.0614	0.489625
	1.05536	1.02723	0.577514
	0.967031	0.707885	0.638168
	1.06299	0.921464	0.521654
6j
	No injection	PBS	Aβo
	12.19	10.77	1.98
	10.58	10.26	2.21
	9.82	9.64	1.75
	10.88	11.57	3.12
	11.32	10.93	3.34

## Sheet: figure7
7b	open field 5M						open field 8M
	Control	SIRPα cKO	AD	AD/SIRPα cKO			Control	SIRPα cKO	AD	AD/SIRPα cKO
	13962.7	24563.7	10759.5	18854.3			14739.5	17734.1	14947.2	12735.3
	15061.9	17784.2	18497.5	14523.9			18903.7	18945.1	13127.7	16409.4
	19851.1	13249	16305.7	15466.1			11987.3	18890.5	10612.2	13902
	18090.4	18954.1	18639.7	25455.3			17720.8	12023.3	20998	9932.61
	18250.2	22317.8	18404.7	20936.2			16564	12104.6	16054.6	11722.3
	26076.4	25187	17105.5	17390.6			20944.4	23719	16897.8	20093.1
	22395	19874.2	25934.7	11629.9			24298.1	25093.9	12056.3	8008.12
	24796	22856.7	22349.1	16498.7			20690	20165.4	10769.6	10898.3
	23935.7	27965.1	17760.3	27499.5			18897.8	23376.8	18387.6	15746.5
	25665.5	18349.7	19343.2	10174.4			26012.2	15073.2	9667.93	20535.9
	22059.3	28701.7	12265.5	22501.1				19639.1		17690
	30607.1	30298.4	20903.1	17390.3				18015.7		15887.8
	19785	17640.8	13223.3	12835.1
		19934.4	19385.1	23216.8
			27497.7	18740.3
7c	visible platform 5M						visible platform 8M
	Control	SIRPα cKO	AD	AD/SIRPα cKO			Control	SIRPα cKO	AD	AD/SIRPα cKO
	23.24	20.24	20.24	15.68			25.04	22.88	19.88	19.68
	17.68	21.88	18.04	23.88			23.88	17.24	18.68	21.68
	15.88	16.68	19.88	20.24			19.68	19.04	24.04	25.24
	21.88	26.88	22.68	22.88			21.04	25.68	25.24	27.04
	27.24	25.24	23.24	21.68			16.68	23.04	30.24	24.88
	16.04	17.88	21.68	18.24			29.24	27.88	21.68	24.68
	18.24	16.24	17.68	17.04			20.68	20.24	28.68	20.68
	20.88	20.88	16.04	24.04			21.24	18.24	23.04	30.24
	15.24	18.24	15.88	25.04			26.24	21.68	27.68	26.04
	24.24	15.88	15.04	22.68			22.68	17.04	24.04	22.24
	20.04	19.68	23.88	17.24				20.68		28.04
	26.68	21.68	28.88	30.04				23.88		17.68
	17.04	15.24	21.68	22.68
		17.88	18.88	15.68
			22.24	19.24
7d		hidden platform 5M
	Control													SIRPα cKO														AD															AD/SIRPα cKO
1	61.04	48.88	52.24	61.04	57.68	47.24	61.04	53.04	49.88	51.04	49.04	50.88	52.68	61.04	61.04	44.24	61.04	61.04	46.68	55.04	47.04	51.88	57.04	46.68	49.24	61.04	61.04	61.04	55.68	53.24	48.88	61.04	42.24	47.04	59.04	54.88	57.24	55.68	43.24	61.04	61.04	61.04	57.88	56.24	61.04	61.04	61.04	61.04	48.24
2	25.24	29.04	33.04	24.68	33.88	37.68	20.68	28.68	30.24	30.04	28.88	20.68	31.68	32.24	37.88	30.04	25.88	28.04	27.04	39.68	28.04	40.14	30.88	33.24	44.88	41.68	27.88	33.04	37.88	29.68	31.04	40.24	29.24	37.88	33.04	38.24	22.68	31.24	29.88	35.24	61.04	35.88	26.68	34.24	36.04	61.04	44.88	50.24	51.24
3	20.04	22.68	15.68	21.88	20.24	25.24	15.88	24.04	20.24	24.04	15.68	25.68	30.88	30.04	33.68	23.24	20.68	10.88	25.68	33.04	10.68	30.68	25.88	38.68	40.04	23.24	18.68	33.88	26.68	23.04	34.68	35.04	22.04	18.88	26.24	31.04	29.88	29.24	35.24	26.68	61.04	40.24	26.04	29.88	36.68	61.04	38.88	41.24	39.68
4	12.88	13.68	8.88	15.04	13.24	20.68	20.68	22.88	12.24	16.24	14.24	19.88	22.04	20.24	24.24	13.68	15.04	16.68	23.24	26.68	24.88	14.24	19.68	19.04	20.04	24.24	20.88	20.04	13.68	19.04	17.88	21.04	19.68	16.04	23.88	29.04	20.24	18.68	19.24	21.24	23.68	20.88	23.88	40.04	35.24	50.68	26.68	37.04	30.24
5	8.68	11.04	7.88	12.68	20.04	17.88	23.04	15.04	11.88	15.04	11.24	9.68	17.04	16.08	8.04	9.24	10.68	13.88	20.68	23.04	13.68	12.88	10.04	19.68	21.88	29.04	9.24	13.68	14.04	18.88	12.04	14.24	17.24	13.68	13.04	14.68	11.88	19.68	20.24	20.04	28.88	18.68	18.68	31.04	29.24	38.88	28.24	25.04	25.88
		hidden platform 8M
	Control										SIRPα cKO												AD										AD/SIRPα cKO
1	61.04	61.04	49.68	53.68	49.68	61.04	61.04	55.24	47.88	46.68	61.04	47.88	61.04	61.04	55.68	61.04	57.04	61.04	51.68	61.04	58.24	61.04	61.04	58.88	61.04	49.24	61.04	61.04	53.24	61.04	59.04	48.68	61.04	61.04	61.04	55.68	61.04	49.88	61.04	53.04	61.04	61.04	61.04	55.24
2	32.68	26.24	25.88	37.04	31.24	32.24	35.68	27.88	28.88	24.04	41.88	40.24	35.68	30.68	31.04	29.88	38.04	39.68	33.68	30.24	37.68	30.04	48.68	40.24	38.88	50.24	47.04	43.68	30.88	61.04	61.04	40.68	61.04	39.68	61.04	38.24	61.04	53.24	51.88	38.24	42.88	44.68	57.24	48.68
3	20.88	22.68	20.04	28.88	25.04	27.04	18.04	23.68	22.24	18.68	25.68	23.88	31.04	22.68	22.24	30.88	19.68	27.24	30.24	28.04	29.24	31.24	29.04	36.88	35.04	38.24	31.24	35.68	26.04	45.68	41.68	30.24	61.04	43.04	50.24	39.88	42.68	48.24	43.68	40.04	33.24	35.24	53.24	44.88
4	12.24	14.88	14.04	23.88	24.68	14.68	15.68	17.04	17.24	18.68	12.68	14.88	10.04	15.24	25.04	18.68	14.04	13.68	23.04	19.88	29.24	31.04	33.04	30.68	18.68	30.24	29.68	25.04	25.88	28.88	32.04	28.68	53.88	35.04	37.88	31.68	38.68	29.24	30.04	31.88	29.88	39.04	61.04	41.68
5	16.04	11.68	15.24	20.24	16.24	18.04	10.24	11.88	19.68	10.24	13.04	16.68	10.88	11.24	19.88	14.04	13.68	18.24	18.88	10.68	20.88	26.24	28.04	23.24	19.88	29.68	30.24	20.68	33.24	20.68	27.04	30.68	61.04	33.24	37.24	27.24	33.68	25.88	32.24	28.68	36.24	35.04	47.68	38.24
7e	probe trial 5M							probe trial 8M
	Control	SIRPα cKO	AD	AD/SIRPα cKO				Control	SIRPα cKO	AD	AD/SIRP αcKO
	42.88	56.86	46.2	45.53				47.06	49.52	32.53	29.13
	47.45	51.74	42.22	39				57.13	31.53	31.41	27.85
	52.8	45.27	48.07	31.67				43.07	53.76	35.27	34.73
	45.67	59.13	32.07	43.07				32.14	44.8	33.62	21.67
	41.93	42.33	51.93	37.2				44.86	45.4	43.07	27.9
	49.47	43.4	45.07	34				47.33	51.93	42.53	28.6
	45.8	45.8	50.47	34.73				51.07	37.84	39.13	30.41
	52.34	38.13	57.73	34.17				44	36.6	23.4	28.42
	36.13	43.73	54.67	28.53				46.6	42.33	32.93	25.4
	50.56	30.8	48.33	30.07				41.4	46.48	29.47	26.73
	27.85	46.2	23.87	31.93					42.47		29.65
	56.73	44.74	46.76	22.47					40.53		26.93
	50.08	45.8	46.42	20.53
		50.4	46.87	36.13
			44	26.2
7g	cortex				hippocampus
	AD	AD/SIRPα cKO			AD	AD/SIRPα cKO
	5.3	6.1			3.3	2.7
	6.6	5.5			2.8	2.5
	6.3	6			2.4	2.3
	5.9	4.6			3.2	3.1
	4.4	5.3			3.6	3.5
		6.5				3.2
		5.1				2.6
7h	5M soluble				5M insoluble
	AD	AD/SIRPα cKO			AD	AD/SIRPα cKO
	4.9	3.9			6.1	5.8
	6.2	3.6			5.2	4.6
	5.8	4.5			6.5	4.8
	3.3	4.8			5.8	7.1
	4.5	6.1			4	6.3
	5.2	4.2			7.8	4.2
	6.4	5.3			6.2	4
	4.3	5.1			4.4	5.3
7i	8M soluble				8M insoluble
	AD	AD/SIRPα cKO			AD	AD/SIRPα cKO
	18.8	13.1			123.2	118.5
	12.6	16.3			105	100.2
	15.7	13			78.4	91.5
	16.5	20.4			117.4	66.2
	19.1	18.3			110.2	106
	23.1	15.8			96.2	112.8
	15.9	14.9			103.3	73.4
	17.1	16.9			77.9	80.2
7k	20~50mm			50~80mm
	AD	AD/SIRPα cKO		AD	AD/SIRPα cKO
	3.12	1.82		1.32	1.98
	2.77	2.88		1.56	1.29
	2.51	2.36		1.81	1.48
	1.97	2.59		1.66	1.66
	2.34	2.45		1.71	1.73
		2.6			1.7
		1.97			1.81
7m		5M							8M
	Control	97.4873	103.531	100.35	105.916	92.7163			89.3766	100.906	108.938	97.4873	94.3066
	SIRPα cKO	106.87	91.7621	105.2	100.35	89.2176			97.1692	92.4778	85.0827	105.359	90.0127
	AD	93.6705	104.008	90.1718	98.4415	84.7646	100.668	94.7042	72.9167	65.0446	61.9434	56.9339	67.1119	59.876	60.5121
	AD/SIRPα cKO	74.5866	80.6298	70.3721	77.6877	89.3766	84.1285	80.1527	53.8327	46.9148	39.4402	43.8137	45.1654	59.9554	54.7869
7o		5M							8M
	Control	18.8	18.3	17.2	17.3	16.5			16.8	17.4	17	18.4	16.1
	SIRPα cKO	19.3	18.3	15.7	17.9	15.9			17.5	17	16.9	15.4	18.6
	AD	16.7	18.2	17.7	17.5	18.6	14.4	18.9	14	14.2	15	13.9	14.3	12.2	11.8
	AD/SIRPα cKO	14.2	14.9	14	15.3	11.2	15.7	12.9	10.9	9.1	10.6	11	11.4	12.1	12.8
[truncated: 8 more columns]

## Sheet: figure8
8c	Control	SIRPα cKO	Control+oAβ	SIRPα cKO+oAβ
	100.923	81.6033	72.9528	44.4061
	111.015	97.6068	63.5813	38.3507
	91.8396	108.852	64.3023	34.7462
	105.825	88.9562	55.2192	55.2192
	90.3979	96.0208	50.7497	36.9088
8e
	Control+Aβo	SIRPα cKO+Aβo
	106.433	163.562
	116.545	121.51
	85.1535	139.379
	109.696	124.568
	95.6907	136.375
	98.8915	104.218
	75.5789	166.627
	112.012	132.532
8g
	Control+Aβo	SIRPα cKO+Aβo
	21.45	41.93
	23.55	36.86
	26.11	36.27

## Sheet: s figure 1
supplementary figure 1
s1 d	P5	P30	P60			s1 e	P5	P30	P60
	0.78445	2.7791	3.67058				1.07399	0.436046	0.552506
	1.26053	2.88907	3.26663				0.995278	0.496598	0.496437
	0.975839	2.47122	3.55436				0.875313	0.369278	0.441136
	0.634677	2.03136	4.0057				1.12405	0.533513	0.447112
	1.34465	2.22089	3.3067				0.931497	0.449149	0.377111
s1 g	P5	P30	P60
	23.9	15.06	14.32
	22.52	11.94	12.48
	20.47	14.09	13.66
	25.88	13.64	12.07
s1 i	Cortex	dLGN	Hippocampus			s1 j	Cortex	dLGN	Hippocampus
	1.07638	0.923257	0.995371				1.09862	0.901463	0.952625
	0.995827	0.897949	0.950517				0.991951	0.849774	0.875026
	0.924405	0.921925	1.17834				0.967224	0.982744	1.1144
	1.0571	1.10627	0.936782				1.04732	1.0635	0.96078
	0.946294	1.00564	1.0751				0.894886	1.03049	1.0105

## Sheet: s figure 3
supplementary figure 3
s3 c	cortex NeuN density					cortex NeuN+ area
	SIRPαfl/fl (+TAM)	Cx3cr1CreERT2:SIRPαfl/fl (-TAM)	Cx3cr1CreERT2:SIRPαfl/fl (+TAM)			SIRPαfl/fl (+TAM)	Cx3cr1CreERT2:SIRPαfl/fl (-TAM)	Cx3cr1CreERT2:SIRPαfl/fl (+TAM)
	1.13298	0.989362	0.914894			1.01372	0.936686	1.10646
	0.898936	0.867021	0.888298			0.885409	0.863409	0.945283
	0.962766	1.10106	0.989362			0.956833	1.03717	1.02644
	1.07447	0.957447	1.05585			1.1094	0.963184	0.860043
	0.930851	0.909574	0.87234			1.03464	0.937472	0.953035
s3 d	CA1 NeuN density					CA1 NeuN+ area
	SIRPαfl/fl (+TAM)	Cx3cr1CreERT2:SIRPαfl/fl (-TAM)	Cx3cr1CreERT2:SIRPαfl/fl (+TAM)			SIRPαfl/fl (+TAM)	Cx3cr1CreERT2:SIRPαfl/fl (-TAM)	Cx3cr1CreERT2:SIRPαfl/fl (+TAM)
	1.01689	1.01527	1.07375			1.00912	1.04419	1.08832
	0.888564	1.13223	0.994152			0.923829	1.19012	1.14763
	0.943795	1.11923	0.873944			1.14201	1.09259	0.941367
	1.05426	0.945419	1.03476			0.974148	0.966381	0.960841
	1.09649	1.00065	1.12736			0.95088	0.913522	0.97353
s3 f	Neuronal SIRPα
	SIRPαfl/fl (+TAM)	Cx3cr1CreERT2:SIRPαfl/fl (-TAM)	Cx3cr1CreERT2:SIRPαfl/fl (+TAM)
	1.075	1.16204	0.833941
	1.0451	0.863443	0.915262
	0.898734	1.01912	0.986305
	1.10411	1.07093	1.00831
	0.877264	0.903704	1.05229

[truncated: 11 more sheets: s figure 4, s figure 5, s figure 6, s figure 7, s figure 9, s figure10, s figure 12, s figure 13, s figure 14, s figure 15, s figure 16]
